# Supplementary material for: Epstein-Barr virus infection shapes the genetic, transcriptomic, and immune microenvironment landscape of Burkitt lymphoma
Source: Infect Agent Cancer. 2025 Dec 10;21:4. doi: 10.1186/s13027-025-00720-9 (PMC12784524; doi:10.1186/s13027-025-00720-9)
Supplement: Supplementary file 1 — Supplementary Material 1 [file 13027_2025_720_MOESM1_ESM.xlsx]

## Sheet: Sheet1
samples	Laboratory sample number	EBV status	DNA quality	RNA quality
BL-202118781	FC233K0071-F2D4J20XNF2-JA2T	EBV+	qualified	qualified
BL-202124417	FC233K0073-F2D4J20XNF2-JA2T	EBV+	qualified	qualified
BL-202127430	FC233K0075-F2D4J20XNF2-JA2T	EBV+	qualified	qualified
BL-201939796	FC233K0087-F2D4J20XNF2-JA2T	EBV+	qualified	qualified
BL-201707114	FC233K0089-F2D4J20XNF2-JA2T	EBV+	qualified	qualified
BL-202022735	FC233K0091-F2D4J20XNF2-JA2T	EBV+	qualified	unqualified
BL-202141732	FC233K0077-F2D4J20XNF2-JA2T	EBV-	qualified	qualified
BL-202033985	FC233K0079-F2D4J20XNF2-JA2T	EBV-	qualified	qualified
BL-201839929	FC233K0081-F2D4J20XNF2-JA2T	EBV-	qualified	qualified
BL-201825868	FC233K0083-F2D4J20XNF2-JA2T	EBV-	qualified	qualified
BL-202243774-2	FC233K0085-F2D4J20XNF2-JA2T	EBV-	qualified	qualified
BL-214634	FB230A0810-F2D4J22KNF1-JA2T	EBV-	qualified	qualified
BL-202334471-7	FB230A0812-F2D4J22KNF1-JA2T	EBV+	qualified	qualified
BL-259270	FB230A0825-F2D4J22KNF1-JA2T	EBV+	qualified	unqualified
BL-320095	FB230A0827-F2D4J22KNF1-JA2T	EBV-	qualified	qualified
BL-2123235	FB230A0829-F2D4J22KNF1-JA2T	EBV+	qualified	qualified
BL-202116770	FB230A0841-F2D4J22KNF1-JA2T	EBV+	qualified	qualified
BL-202210306	FB230A0843-F2D4J22KNF1-JA2T	EBV+	qualified	unqualified
BL-202107668	FB230A0845-F2D4J22KNF1-JA2T	EBV+	qualified	qualified
BL-202122852	FB230A0847-F2D4J22KNF1-JA2T	EBV+	unqualified	unqualified
BL-202230421	FB230A0849-F2D4J22KNF1-JA2T	EBV+	qualified	qualified
BL-222015	FB230H0931-F2D4J22GNF1-JA2T	EBV-	qualified	qualified
BL-2207817	FB230H0935-F2D4J22GNF1-JA2T	EBV-	qualified	qualified
BL-202336554	FC230H0938-F2D4J22GNF1-JA2T	EBV-	qualified	qualified
BL-201710319	FC230H0942-F2D4J22GNF1-JA2T	EBV-	qualified	qualified
BL-201529356	FC230H0944-F2D4J22GNF1-JA2T	EBV-	unqualified	unqualified
BL-201535941	FC230H0946-F2D4J22GNF1-JA2T	EBV-	unqualified	qualified
BL-286310	FB230H0948-F2D4J22GNF1-JA2T	EBV-	qualified	qualified
BL-286516	FB230H0950-F2D4J22GNF1-JA2T	EBV-	unqualified	unqualified
BL-2303182	FB230H0954-F2D4J22GNF1-JA2T	EBV+	qualified	qualified
BL-2204651	FB230H0958-F2D4J22GNF1-JA2T	EBV-	qualified	qualified
